# Supplementary material for: Preclinical efficacy of carfilzomib in BRAF‐mutant colorectal cancer models
Source: Mol Oncol. 2024 Feb 13;18(6):1552–70. doi: 10.1002/1878-0261.13595 (PMC11161726; doi:10.1002/1878-0261.13595)
Supplement: Supplementary file 4 — Fig. S4. Flow cytometry analysis of VBC9 and VPFB6 tumors freshly collected after two weeks of carfilzomib treatment. The number of T helper cells (CD4+) and cytotoxic T cells (CD8+) and natural killer (NK 1.1) of each tumor from single carfilzomib‐treated mouse or control is shown in the relative scatter plots. Positive cells were calculated on CD45+ (protein tyrosine phosphatase receptor type C) CD3+ (T cell lineage marker) live events. Similarly, the percent of activated cytotoxic CD8+T cells/INFγ+ (interferon γ), and T regulatory cells, assessed by CD4+ and FoxP3+ (forkhead box protein P3) markers, has been evaluated. [file MOL2-18-1552-s003.zip]

Archive with 2 entries (2 files):
- Maione_Oddo_Suppl_Fig 4 b.tif
- mol213595-sup-0004-FigureS4.tif
